# Supplementary material for: Comparative Analysis of MBNL1 Antibodies: Characterization of Recognition Sites and Detection of RNA Foci Colocalization
Source: Genes (Basel). 2025 May 29;16(6):658. doi: 10.3390/genes16060658 (PMC12192522; doi:10.3390/genes16060658)
Supplement: Supplementary file 1 [file genes-16-00658-s001.zip]

Archive with 1 entries (1 files):
- genes-3652691-supplementary.pdf
